# Supplementary material for: Automated Liquid Handling Extraction and Rapid Quantification of Underivatized Amino Acids and Tryptophan Metabolites from Human Serum and Plasma Using Dual-Column U(H)PLC-MRM-MS and Its Application to Prostate Cancer Study
Source: Metabolites. 2024 Jun 30;14(7):370. doi: 10.3390/metabo14070370 (PMC11279291; doi:10.3390/metabo14070370)
Supplement: Supplementary file 1 [file metabolites-14-00370-s001.zip]

Archive with 1 entries (1 files):
- metabolites-3058095-supplementary.pdf
